# Supplementary material for: An NF-κB-microRNA regulatory network tunes macrophage inflammatory responses
Source: Nat Commun. 2017 Oct 11;8:851. doi: 10.1038/s41467-017-00972-z (PMC5636846; doi:10.1038/s41467-017-00972-z)
Supplement: Supplementary file 4 — Supplementary Data 1 [file 41467_2017_972_MOESM4_ESM.xlsx]

## Sheet: Sheet1
Supplementary Data 1
Transcriptome analysis of WT, miR-155-/-, miR-146a-/-, and DKO bone marrow macrophages.
Detailed GO enrichment of molecular pathways with differential expression between mice strains.
GO enrichment, WT 8h vs dKO 8h, >=1.5-fold up
N	X	LOD	P	P_adj	attrib ID	attrib name
12	1117	0.718185	2.11466e-05	0.049	GO:0044421	extracellular region part
GO enrichment, WT 8h vs dKO 8h, >=1.5-fold down
No enrichment
GO enrichment, WT 8h vs 155-KO 8h, >=1.5-fold up
N	X	LOD	P	P_adj	attrib ID	attrib name
12	839	0.822286	2.02e-06	0.001	GO:0016477	cell migration
12	911	0.784613	4.71e-06	0.005	GO:0048870	cell motility
12	911	0.784613	4.71e-06	0.005	GO:0051674	localization of cell
13	1170	0.712184	1.13e-05	0.022	GO:0006928	cellular component movement
18	2260	0.586504	1.76e-05	0.024	GO:0006950	response to stress
GO enrichment, WT 8h vs 155-KO 8h, >=1.5-fold down
No enrichment
GO enrichment, WT 8h vs 146-KO 8h, >=1.5-fold up
N	X	LOD	P	P_adj	attrib ID	attrib name
4	13	1.68877	5.88088e-06	0.012	GO:0001660	fever generation
4	16	1.56953	1.46289e-05	0.031	GO:0007263	nitric oxide mediated signal transduction
5	27	1.40321	5.72129e-06	0.01	GO:0060761	negative regulation of response to cytokine stimulus
7	41	1.35607	1.2964e-07	<0.001	GO:0050766	positive regulation of phagocytosis
8	54	1.28259	5.11022e-08	<0.001	GO:0050764	regulation of phagocytosis
9	77	1.16427	6.17025e-08	<0.001	GO:0004896	cytokine receptor activity
7	62	1.14919	2.38406e-06	0.004	GO:0050715	positive regulation of cytokine secretion
6	54	1.14371	1.40684e-05	0.029	GO:0031341	regulation of cell killing
6	54	1.14371	1.40684e-05	0.029	GO:0034341	response to interferon-gamma
6	56	1.12612	1.74013e-05	0.033	GO:0030193	regulation of blood coagulation
6	56	1.12612	1.74013e-05	0.033	GO:1900046	regulation of hemostasis
9	88	1.09938	1.99175e-07	<0.001	GO:0045807	positive regulation of endocytosis
7	80	1.02685	1.32744e-05	0.028	GO:0061041	regulation of wound healing
9	103	1.02403	7.71036e-07	<0.001	GO:0006909	phagocytosis
11	130	1.00868	6.243e-08	<0.001	GO:0007596	blood coagulation
11	132	1.00144	7.30932e-08	<0.001	GO:0007599	hemostasis
7	85	0.998168	1.97927e-05	0.039	GO:0001906	cell killing
11	133	0.997858	7.9008e-08	<0.001	GO:0050817	coagulation
8	98	0.992543	5.35169e-06	0.008	GO:0002526	acute inflammatory response
20	259	0.974438	1.18162e-12	<0.001	GO:0009897	external side of plasma membrane
12	156	0.963978	4.50902e-08	<0.001	GO:0043900	regulation of multi-organism process
10	142	0.922017	1.37783e-06	0.001	GO:0030100	regulation of endocytosis
8	120	0.897611	2.37879e-05	0.045	GO:0002699	positive regulation of immune effector process
12	188	0.876477	3.47249e-07	<0.001	GO:0019221	cytokine-mediated signaling pathway
15	238	0.872712	1.36715e-08	<0.001	GO:0042060	wound healing
9	146	0.860318	1.38233e-05	0.028	GO:0019932	second-messenger-mediated signaling
37	660	0.851884	6.13357e-18	<0.001	GO:0009611	response to wounding
13	215	0.851791	2.09345e-07	<0.001	GO:0002697	regulation of immune effector process
22	374	0.849129	1.90596e-11	<0.001	GO:0034097	response to cytokine stimulus
10	170	0.838212	6.9434e-06	0.014	GO:0042742	defense response to bacterium
17	294	0.834603	5.26417e-09	<0.001	GO:0071345	cellular response to cytokine stimulus
18	334	0.802989	5.55727e-09	<0.001	GO:0031347	regulation of defense response
17	317	0.79957	1.61026e-08	<0.001	GO:0045087	innate immune response
22	423	0.791638	2.02913e-10	<0.001	GO:0006954	inflammatory response
35	717	0.782956	3.58552e-15	<0.001	GO:0006955	immune response
12	232	0.778954	3.18904e-06	0.005	GO:0050878	regulation of body fluid levels
21	414	0.77862	8.3982e-10	<0.001	GO:0050776	regulation of immune response
21	436	0.754561	2.11951e-09	<0.001	GO:0001816	cytokine production
13	269	0.748073	2.61954e-06	0.004	GO:0051249	regulation of lymphocyte activation
19	400	0.745593	1.60173e-08	<0.001	GO:0032101	regulation of response to external stimulus
38	860	0.741394	5.00707e-15	<0.001	GO:0006952	defense response
25	543	0.7392	1.45943e-10	<0.001	GO:0051707	response to other organism
18	384	0.738306	4.74231e-08	<0.001	GO:0001817	regulation of cytokine production
30	678	0.728409	4.85666e-12	<0.001	GO:0080134	regulation of response to stress
20	451	0.71499	2.08138e-08	<0.001	GO:0002252	immune effector process
26	599	0.713246	2.18013e-10	<0.001	GO:0009986	cell surface
25	575	0.712557	4.80489e-10	<0.001	GO:0009607	response to biotic stimulus
14	317	0.707202	3.0823e-06	0.005	GO:0002694	regulation of leukocyte activation
15	343	0.703396	1.53612e-06	0.002	GO:0050865	regulation of cell activation
13	303	0.693347	9.52041e-06	0.025	GO:0050778	positive regulation of immune response
20	479	0.687132	5.6026e-08	<0.001	GO:0002684	positive regulation of immune system process
54	1465	0.685406	8.74883e-18	<0.001	GO:0002376	immune system process
15	362	0.678603	2.97922e-06	0.005	GO:0051241	negative regulation of multicellular organismal process
15	369	0.669804	3.76074e-06	0.007	GO:0009617	response to bacterium
30	817	0.641288	4.54889e-10	<0.001	GO:0051704	multi-organism process
17	452	0.635769	2.40243e-06	0.004	GO:0030334	regulation of cell migration
17	464	0.623728	3.41073e-06	0.005	GO:0046649	lymphocyte activation
21	582	0.620893	2.96371e-07	<0.001	GO:0051050	positive regulation of transport
17	470	0.617825	4.04586e-06	0.007	GO:2000145	regulation of cell motility
37	1117	0.6039	6.28991e-11	<0.001	GO:0044421	extracellular region part
22	635	0.60331	3.04594e-07	<0.001	GO:0001775	cell activation
28	824	0.602205	9.89964e-09	<0.001	GO:0005615	extracellular space
26	770	0.596504	3.95646e-08	<0.001	GO:0002682	regulation of immune system process
19	553	0.596116	2.29208e-06	0.004	GO:0045321	leukocyte activation
66	2260	0.595977	1.15825e-16	<0.001	GO:0006950	response to stress
38	1195	0.586224	1.0865e-10	<0.001	GO:0048584	positive regulation of response to stimulus
17	506	0.583938	1.06389e-05	0.025	GO:0040012	regulation of locomotion
43	1403	0.57691	1.69309e-11	<0.001	GO:0008283	cell proliferation
17	531	0.56181	1.97423e-05	0.039	GO:0051270	regulation of cellular component movement
25	839	0.537152	7.59649e-07	<0.001	GO:0016477	cell migration
33	1141	0.533917	2.17743e-08	<0.001	GO:0042127	regulation of cell proliferation
24	832	0.520905	2.25368e-06	0.004	GO:0007155	cell adhesion
26	911	0.518348	1.00744e-06	<0.001	GO:0048870	cell motility
26	911	0.518348	1.00744e-06	<0.001	GO:0051674	localization of cell
42	1544	0.518331	1.18324e-09	<0.001	GO:0044459	plasma membrane part
24	839	0.517021	2.60272e-06	0.004	GO:0022610	biological adhesion
19	657	0.516835	2.60764e-05	0.048	GO:0008284	positive regulation of cell proliferation
27	953	0.516178	7.06103e-07	<0.001	GO:0009605	response to external stimulus
20	695	0.515502	1.70473e-05	0.032	GO:0010627	regulation of intracellular protein kinase cascade
40	1472	0.514755	3.25938e-09	<0.001	GO:0070887	cellular response to chemical stimulus
25	891	0.509229	2.23745e-06	0.004	GO:0048585	negative regulation of response to stimulus
33	1213	0.505118	9.20187e-08	<0.001	GO:0005102	receptor binding
49	1908	0.50177	2.57829e-10	<0.001	GO:0005576	extracellular region
58	2352	0.49702	1.79035e-11	<0.001	GO:0048583	regulation of response to stimulus
22	805	0.493689	1.41759e-05	0.03	GO:0042325	regulation of phosphorylation
23	849	0.490689	1.03085e-05	0.025	GO:0007243	intracellular protein kinase cascade
29	1087	0.490637	8.97073e-07	<0.001	GO:0040011	locomotion
31	1170	0.489989	4.19255e-07	<0.001	GO:0071310	cellular response to organic substance
29	1093	0.48806	1.00208e-06	<0.001	GO:0042592	homeostatic process
23	870	0.47937	1.52136e-05	0.031	GO:0009967	positive regulation of signal transduction
24	924	0.47225	1.31363e-05	0.028	GO:0023056	positive regulation of signaling
24	928	0.470245	1.40986e-05	0.029	GO:0010647	positive regulation of cell communication
39	1571	0.470132	6.10315e-08	<0.001	GO:0032879	regulation of localization
29	1148	0.465063	2.65339e-06	0.004	GO:0051049	regulation of transport
49	2060	0.464426	3.37516e-09	<0.001	GO:0051239	regulation of multicellular organismal process
29	1170	0.456162	3.84077e-06	0.007	GO:0006928	cellular component movement
41	1733	0.449903	9.82016e-08	<0.001	GO:0035556	intracellular signal transduction
35	1456	0.449301	6.85743e-07	<0.001	GO:0012501	programmed cell death
54	2404	0.444082	3.27293e-09	<0.001	GO:0042221	response to chemical stimulus
40	1710	0.443053	1.95355e-07	<0.001	GO:0010033	response to organic substance
34	1432	0.442129	1.33517e-06	0.001	GO:0006915	apoptotic process
53	2380	0.438222	6.45596e-09	<0.001	GO:0065008	regulation of biological quality
36	1546	0.435483	9.82595e-07	<0.001	GO:0008219	cell death
36	1551	0.433944	1.05961e-06	<0.001	GO:0016265	death
33	1413	0.433042	2.78229e-06	0.005	GO:0050790	regulation of catalytic activity
73	3540	0.432555	9.21252e-11	<0.001	GO:0048518	positive regulation of biological process
195	16629	0.430332	4.78973e-08	<0.001	GO:0005575	cellular_component
39	1788	0.408086	1.63723e-06	0.002	GO:0065009	regulation of molecular function
32	1447	0.405987	1.22068e-05	0.026	GO:0016310	phosphorylation
62	3218	0.378987	5.79689e-08	<0.001	GO:0048519	negative regulation of biological process
54	2896	0.350771	1.56108e-06	0.002	GO:0048523	negative regulation of cellular process
47	2530	0.33981	9.91879e-06	0.025	GO:0006796	phosphate-containing compound metabolic process
111	7237	0.335969	1.11875e-08	<0.001	GO:0050896	response to stimulus
152	11458	0.334393	2.70675e-08	<0.001	GO:0044699	single-organism process
56	3133	0.331902	3.52925e-06	0.005	GO:0048522	positive regulation of cellular process
47	2577	0.330643	1.60429e-05	0.031	GO:0006793	phosphorus metabolic process
104	6701	0.329386	2.83913e-08	<0.001	GO:0005515	protein binding
79	4748	0.326859	2.57354e-07	<0.001	GO:0005886	plasma membrane
80	4846	0.32404	2.88468e-07	<0.001	GO:0071944	cell periphery
178	15256	0.301462	8.13435e-06	0.014	GO:0008150	biological_process
131	9600	0.298739	2.80501e-07	<0.001	GO:0065007	biological regulation
117	8302	0.291676	5.17381e-07	<0.001	GO:0016020	membrane
163	13457	0.28366	5.20029e-06	0.008	GO:0009987	cellular process
125	9196	0.282358	1.08589e-06	0.001	GO:0050789	regulation of biological process
136	10469	0.271758	3.01579e-06	0.005	GO:0044763	single-organism cellular process
141	11072	0.267111	5.04366e-06	0.008	GO:0005488	binding
116	8632	0.256405	8.92213e-06	0.016	GO:0050794	regulation of cellular process
86	5949	0.256282	2.43311e-05	0.047	GO:0051716	cellular response to stimulus
GO enrichment, WT 8h vs 146-KO 8h, >=1.5-fold down
N	X	LOD	P	P_adj	attrib ID	attrib name
156	16629	0.423767	1.24402e-06	0.001	GO:0005575	cellular_component
143	14429	0.37747	5.00325e-07	<0.001	GO:0044464	cell part
143	14432	0.37722	5.09319e-07	<0.001	GO:0005623	cell
105	8739	0.367923	1.6909e-08	<0.001	GO:0005737	cytoplasm
73	5686	0.324911	1.69927e-06	0.001	GO:0044444	cytoplasmic part
119	11498	0.299353	6.19012e-06	0.01	GO:0044424	intracellular part
119	11647	0.287834	1.35494e-05	0.026	GO:0005622	intracellular
GO enrichment, WT 0h vs dKO 0h, >=1.5-fold up
N	X	LOD	P	P_adj	attrib ID	attrib name
2	2	3.31661	6.00284e-06	0.02	GO:2000427	positive regulation of apoptotic cell clearance
4	50	1.61876	7.08771e-06	0.02	GO:0002690	positive regulation of leukocyte chemotaxis
5	71	1.5585	8.84452e-07	0.002	GO:0002687	positive regulation of leukocyte migration
4	61	1.52633	1.57397e-05	0.031	GO:0002688	regulation of leukocyte chemotaxis
5	95	1.42421	3.76262e-06	0.008	GO:0002685	regulation of leukocyte migration
6	119	1.40649	4.85086e-07	0.001	GO:0030595	leukocyte chemotaxis
6	152	1.29501	2.03547e-06	0.002	GO:0060326	cell chemotaxis
7	182	1.28684	3.20333e-07	0.001	GO:0050900	leukocyte migration
6	162	1.26614	2.9456e-06	0.004	GO:0032103	positive regulation of response to external stimulus
10	385	1.1259	3.17907e-08	<0.001	GO:0031012	extracellular matrix
9	344	1.12289	1.56453e-07	<0.001	GO:0005578	proteinaceous extracellular matrix
7	263	1.12046	3.74794e-06	0.008	GO:0030335	positive regulation of cell migration
7	267	1.11366	4.13915e-06	0.009	GO:2000147	positive regulation of cell motility
7	275	1.10037	5.02427e-06	0.009	GO:0051272	positive regulation of cellular component movement
7	278	1.09549	5.39445e-06	0.013	GO:0040017	positive regulation of locomotion
17	824	1.07755	7.52061e-12	<0.001	GO:0005615	extracellular space
21	1117	1.07465	7.66273e-14	<0.001	GO:0044421	extracellular region part
8	362	1.04124	2.8657e-06	0.004	GO:0001525	angiogenesis
11	546	1.01756	8.05454e-08	<0.001	GO:0001944	vasculature development
10	517	0.992486	4.88241e-07	0.001	GO:0001568	blood vessel development
8	451	0.942226	1.42679e-05	0.03	GO:0048514	blood vessel morphogenesis
8	452	0.941228	1.44975e-05	0.03	GO:0030334	regulation of cell migration
12	839	0.86863	7.6706e-07	0.001	GO:0016477	cell migration
22	1908	0.854897	2.62451e-10	<0.001	GO:0005576	extracellular region
11	806	0.840533	3.72571e-06	0.008	GO:0072358	cardiovascular system development
11	806	0.840533	3.72571e-06	0.008	GO:0072359	circulatory system development
12	911	0.830959	1.81564e-06	0.002	GO:0048870	cell motility
12	911	0.830959	1.81564e-06	0.002	GO:0051674	localization of cell
12	1087	0.749812	1.10549e-05	0.025	GO:0040011	locomotion
12	1141	0.727445	1.79481e-05	0.034	GO:0042127	regulation of cell proliferation
18	2404	0.609527	1.09923e-05	0.025	GO:0042221	response to chemical stimulus
GO enrichment, WT 0h vs dKO 0h, >=1.5-fold down
No enrichment
GO enrichment, WT 0h vs 155 0h, >=1.5-fold up
N	X	LOD	P	P_adj	attrib ID	attrib name
3	9	2.36496	1.1259e-06	0.004	GO:0042613	MHC class II protein complex
4	14	2.2741	3.05665e-08	<0.001	GO:0019886	antigen processing and presentation of exogenous peptide antigen via MHC class II
4	17	2.1649	7.2283e-08	0.001	GO:0002495	antigen processing and presentation of peptide antigen via MHC class II
4	20	2.07769	1.46352e-07	0.001	GO:0002504	antigen processing and presentation of peptide or polysaccharide antigen via MHC class II
4	21	2.05212	1.8047e-07	0.001	GO:0002478	antigen processing and presentation of exogenous peptide antigen
3	20	1.93462	1.49935e-05	0.032	GO:0042611	MHC protein complex
4	27	1.92397	5.23507e-07	0.001	GO:0019884	antigen processing and presentation of exogenous antigen
6	50	1.82318	2.2635e-09	<0.001	GO:0002690	positive regulation of leukocyte chemotaxis
6	54	1.78572	3.65165e-09	<0.001	GO:0034341	response to interferon-gamma
4	37	1.76981	1.93492e-06	0.006	GO:0008009	chemokine activity
7	71	1.73261	3.94909e-10	<0.001	GO:0002687	positive regulation of leukocyte migration
6	61	1.72704	7.74926e-09	<0.001	GO:0002688	regulation of leukocyte chemotaxis
4	47	1.65617	5.1323e-06	0.008	GO:0042379	chemokine receptor binding
7	95	1.59476	3.13821e-09	<0.001	GO:0002685	regulation of leukocyte migration
6	83	1.5816	5.05694e-08	<0.001	GO:0050921	positive regulation of chemotaxis
4	58	1.55805	1.19687e-05	0.027	GO:0048002	antigen processing and presentation of peptide antigen
6	100	1.49515	1.54746e-07	0.001	GO:0048520	positive regulation of behavior
7	119	1.49009	1.52149e-08	<0.001	GO:0030595	leukocyte chemotaxis
5	87	1.47312	2.22453e-06	0.006	GO:0019882	antigen processing and presentation
6	111	1.44711	2.87991e-07	0.001	GO:0050920	regulation of chemotaxis
7	152	1.37774	8.2585e-08	0.001	GO:0060326	cell chemotaxis
8	182	1.36165	1.31246e-08	<0.001	GO:0050900	leukocyte migration
6	162	1.27487	2.64489e-06	0.006	GO:0032103	positive regulation of response to external stimulus
6	165	1.26656	2.94137e-06	0.007	GO:0050795	regulation of behavior
6	178	1.23228	4.55645e-06	0.007	GO:0031349	positive regulation of defense response
9	317	1.16914	6.63892e-08	<0.001	GO:0045087	innate immune response
10	374	1.14851	2.01632e-08	<0.001	GO:0034097	response to cytokine stimulus
19	860	1.1403	6.47297e-14	<0.001	GO:0006952	defense response
7	259	1.13627	2.99269e-06	0.007	GO:0009897	external side of plasma membrane
10	385	1.13538	2.65004e-08	<0.001	GO:0031012	extracellular matrix
12	479	1.13365	1.34048e-09	<0.001	GO:0002684	positive regulation of immune system process
7	263	1.12936	3.31106e-06	0.007	GO:0030335	positive regulation of cell migration
7	267	1.12257	3.65723e-06	0.007	GO:2000147	positive regulation of cell motility
7	275	1.10927	4.44067e-06	0.007	GO:0051272	positive regulation of cellular component movement
7	278	1.10439	4.7684e-06	0.008	GO:0040017	positive regulation of locomotion
10	423	1.09277	6.40541e-08	<0.001	GO:0006954	inflammatory response
17	824	1.08872	5.41581e-12	<0.001	GO:0005615	extracellular space
21	1117	1.0871	5.01652e-14	<0.001	GO:0044421	extracellular region part
7	294	1.07921	6.87661e-06	0.021	GO:0071345	cellular response to cytokine stimulus
15	717	1.07661	1.01793e-10	<0.001	GO:0006955	immune response
8	344	1.07331	1.70493e-06	0.004	GO:0005578	proteinaceous extracellular matrix
8	390	1.01677	4.31409e-06	0.007	GO:0006935	chemotaxis
8	391	1.01562	4.39603e-06	0.007	GO:0042330	taxis
9	452	1.00886	1.3051e-06	0.004	GO:0030334	regulation of cell migration
9	470	0.991228	1.79962e-06	0.004	GO:2000145	regulation of cell motility
12	660	0.987955	4.7222e-08	<0.001	GO:0009611	response to wounding
9	506	0.957899	3.28971e-06	0.007	GO:0040012	regulation of locomotion
8	451	0.951313	1.24402e-05	0.027	GO:0002252	immune effector process
9	531	0.936115	4.86461e-06	0.008	GO:0051270	regulation of cellular component movement
12	770	0.917728	2.50132e-07	0.001	GO:0002682	regulation of immune system process
23	1908	0.900011	2.23601e-11	<0.001	GO:0005576	extracellular region
19	1465	0.892785	6.71893e-10	<0.001	GO:0002376	immune system process
9	599	0.881641	1.27867e-05	0.03	GO:0009986	cell surface
12	839	0.878541	6.23264e-07	0.001	GO:0016477	cell migration
12	911	0.840869	1.4797e-06	0.004	GO:0048870	cell motility
12	911	0.840869	1.4797e-06	0.004	GO:0051674	localization of cell
23	2260	0.818231	6.66701e-10	<0.001	GO:0006950	response to stress
13	1087	0.803671	1.47276e-06	0.004	GO:0040011	locomotion
13	1170	0.769679	3.32193e-06	0.007	GO:0071310	cellular response to organic substance
15	1472	0.744404	1.45254e-06	0.004	GO:0070887	cellular response to chemical stimulus
12	1141	0.737356	1.47673e-05	0.031	GO:0042127	regulation of cell proliferation
21	2404	0.723089	7.49619e-08	0.001	GO:0042221	response to chemical stimulus
16	1710	0.712085	1.82028e-06	0.004	GO:0010033	response to organic substance
GO enrichment, WT 0h vs 155 0h, >=1.5-fold down
No enrichment
GO enrichment, WT 0h vs 146 0h, >=1.5-fold up
N	X	LOD	P	P_adj	attrib ID	attrib name
5	5	3.12691	3.83366e-11	<0.001	GO:0001730	2'-5'-oligoadenylate synthetase activity
8	23	1.83144	8.9106e-12	<0.001	GO:0035458	cellular response to interferon-beta
8	28	1.70992	5.45078e-11	<0.001	GO:0035456	response to interferon-beta
5	20	1.63526	5.36849e-07	0.001	GO:0070566	adenylyltransferase activity
4	18	1.57475	1.31048e-05	0.028	GO:0034340	response to type I interferon
5	32	1.38603	6.42865e-06	0.019	GO:0032651	regulation of interleukin-1 beta production
5	36	1.32697	1.17136e-05	0.028	GO:0032652	regulation of interleukin-1 production
8	57	1.3265	2.35732e-08	<0.001	GO:0003725	double-stranded RNA binding
5	38	1.3002	1.53865e-05	0.033	GO:0048525	negative regulation of viral process
5	39	1.28741	1.75303e-05	0.036	GO:0032611	interleukin-1 beta production
7	62	1.21996	8.40188e-07	0.002	GO:0050715	positive regulation of cytokine secretion
7	66	1.18966	1.29362e-06	0.003	GO:0043901	negative regulation of multi-organism process
6	58	1.17963	8.79144e-06	0.023	GO:0048002	antigen processing and presentation of peptide antigen
6	61	1.15544	1.1813e-05	0.028	GO:0002688	regulation of leukocyte chemotaxis
7	79	1.10358	4.39498e-06	0.01	GO:0032640	tumor necrosis factor production
7	79	1.10358	4.39498e-06	0.01	GO:0032680	regulation of tumor necrosis factor production
7	81	1.09173	5.19856e-06	0.012	GO:0071706	tumor necrosis factor superfamily cytokine production
8	93	1.08845	1.12505e-06	0.003	GO:0043903	regulation of symbiosis, encompassing mutualism through parasitism
8	94	1.08338	1.22101e-06	0.003	GO:0050707	regulation of cytokine secretion
12	144	1.07445	3.18137e-09	<0.001	GO:0051607	defense response to virus
14	175	1.05731	2.56794e-10	<0.001	GO:0009615	response to virus
11	145	1.02926	3.90162e-08	<0.001	GO:0045088	regulation of innate immune response
7	94	1.02162	1.39696e-05	0.029	GO:0050714	positive regulation of protein secretion
8	109	1.01364	3.74654e-06	0.01	GO:0050663	cytokine secretion
22	317	1.00339	2.875e-14	<0.001	GO:0045087	innate immune response
8	117	0.980532	6.35415e-06	0.019	GO:0045089	positive regulation of innate immune response
10	147	0.977682	4.54875e-07	0.001	GO:0050708	regulation of protein secretion
8	120	0.968735	7.66479e-06	0.02	GO:0002699	positive regulation of immune effector process
19	294	0.964356	6.30132e-12	<0.001	GO:0071345	cellular response to cytokine stimulus
10	156	0.949972	7.86869e-07	0.002	GO:0043900	regulation of multi-organism process
23	374	0.948405	9.37664e-14	<0.001	GO:0034097	response to cytokine stimulus
12	200	0.920267	1.25054e-07	<0.001	GO:0001819	positive regulation of cytokine production
22	384	0.913321	1.38127e-12	<0.001	GO:0001817	regulation of cytokine production
10	170	0.910062	1.72267e-06	0.005	GO:0042742	defense response to bacterium
10	173	0.901961	2.01784e-06	0.005	GO:0044403	symbiosis, encompassing mutualism through parasitism
10	173	0.901961	2.01784e-06	0.005	GO:0044419	interspecies interaction between organisms
10	178	0.888781	2.6081e-06	0.008	GO:0031349	positive regulation of defense response
24	451	0.882614	6.03386e-13	<0.001	GO:0002252	immune effector process
18	334	0.877898	4.50193e-10	<0.001	GO:0031347	regulation of defense response
28	543	0.875888	1.30994e-14	<0.001	GO:0051707	response to other organism
10	186	0.86848	3.86546e-06	0.01	GO:0009306	protein secretion
29	575	0.867587	7.45081e-15	<0.001	GO:0009607	response to biotic stimulus
35	717	0.865325	2.33653e-17	<0.001	GO:0006955	immune response
40	860	0.854103	4.67374e-19	<0.001	GO:0006952	defense response
22	436	0.854081	1.67622e-11	<0.001	GO:0001816	cytokine production
13	259	0.838506	2.93035e-07	<0.001	GO:0009897	external side of plasma membrane
10	215	0.801848	1.38269e-05	0.028	GO:0002697	regulation of immune effector process
13	303	0.766316	1.71383e-06	0.005	GO:0050778	positive regulation of immune response
32	817	0.755526	2.82732e-13	<0.001	GO:0051704	multi-organism process
17	414	0.750685	7.76938e-08	<0.001	GO:0050776	regulation of immune response
51	1465	0.743038	7.32396e-19	<0.001	GO:0002376	immune system process
19	479	0.737612	2.23005e-08	<0.001	GO:0002684	positive regulation of immune system process
16	423	0.711633	5.70749e-07	0.001	GO:0006954	inflammatory response
14	369	0.71085	2.87145e-06	0.008	GO:0009617	response to bacterium
14	400	0.673931	7.23672e-06	0.019	GO:0032101	regulation of response to external stimulus
25	770	0.654796	6.7511e-09	<0.001	GO:0002682	regulation of immune system process
21	660	0.638982	1.6743e-07	<0.001	GO:0009611	response to wounding
21	678	0.626569	2.60932e-07	<0.001	GO:0080134	regulation of response to stress
17	553	0.617708	4.23367e-06	0.01	GO:0045321	leukocyte activation
18	635	0.581692	6.7001e-06	0.019	GO:0001775	cell activation
37	1472	0.556608	1.35489e-09	<0.001	GO:0070887	cellular response to chemical stimulus
53	2260	0.555928	1.84878e-12	<0.001	GO:0006950	response to stress
29	1170	0.53575	1.43132e-07	<0.001	GO:0071310	cellular response to organic substance
24	953	0.535294	1.44865e-06	0.003	GO:0009605	response to external stimulus
28	1195	0.507764	7.44552e-07	0.002	GO:0048584	positive regulation of response to stimulus
38	1710	0.49961	2.23738e-08	<0.001	GO:0010033	response to organic substance
48	2404	0.466119	6.35453e-09	<0.001	GO:0042221	response to chemical stimulus
37	2060	0.395192	6.3226e-06	0.019	GO:0051239	regulation of multicellular organismal process
40	2352	0.373083	9.14661e-06	0.023	GO:0048583	regulation of response to stimulus
55	3540	0.351613	1.89852e-06	0.005	GO:0048518	positive regulation of biological process
95	7237	0.336079	1.18021e-07	<0.001	GO:0050896	response to stimulus
GO enrichment, WT 0h vs 146 0h, >=1.5-fold down
N	X	LOD	P	P_adj	attrib ID	attrib name
6	99	1.25666	3.14723e-06	0.006	GO:0050671	positive regulation of lymphocyte proliferation
6	100	1.25202	3.33725e-06	0.006	GO:0032946	positive regulation of mononuclear cell proliferation
6	104	1.23394	4.19316e-06	0.01	GO:0070665	positive regulation of leukocyte proliferation
7	152	1.1308	2.89831e-06	0.005	GO:0050670	regulation of lymphocyte proliferation
7	153	1.12781	3.02731e-06	0.006	GO:0032944	regulation of mononuclear cell proliferation
7	158	1.11313	3.74654e-06	0.009	GO:0070663	regulation of leukocyte proliferation
7	193	1.02219	1.3893e-05	0.031	GO:0046651	lymphocyte proliferation
7	194	1.01985	1.43659e-05	0.032	GO:0002696	positive regulation of leukocyte activation
7	194	1.01985	1.43659e-05	0.032	GO:0032943	mononuclear cell proliferation
9	259	1.00576	1.10438e-06	0.001	GO:0009897	external side of plasma membrane
10	317	0.964308	6.53798e-07	0.001	GO:0002694	regulation of leukocyte activation
8	269	0.933405	1.40147e-05	0.032	GO:0051249	regulation of lymphocyte activation
10	343	0.92855	1.3341e-06	0.001	GO:0050865	regulation of cell activation
14	770	0.726255	2.64149e-06	0.004	GO:0002682	regulation of immune system process
17	1141	0.645306	3.01676e-06	0.005	GO:0042127	regulation of cell proliferation
18	1403	0.579263	1.17792e-05	0.023	GO:0008283	cell proliferation
GO enrichment, 155 8h vs dKO 8h, >=1.5-fold up
N	X	LOD	P	P_adj	attrib ID	attrib name
5	107	1.26524	2.02868e-05	0.048	GO:0006364	rRNA processing
5	112	1.24446	2.52968e-05	0.048	GO:0016072	rRNA metabolic process
6	161	1.16244	1.05686e-05	0.029	GO:0042254	ribosome biogenesis
GO enrichment, 155 8h vs dKO 8h, >=1.5-fold down
N	X	LOD	P	P_adj	attrib ID	attrib name
4	47	1.78275	1.71823e-06	0.005	GO:0042379	chemokine receptor binding
12	824	1.04121	2.00585e-08	<0.001	GO:0005615	extracellular space
13	1117	0.949916	6.37334e-08	<0.001	GO:0044421	extracellular region part
14	1908	0.745345	4.75328e-06	0.014	GO:0005576	extracellular region
GO enrichment, 155 8h vs 146 8h, >=1.5-fold up
N	X	LOD	P	P_adj	attrib ID	attrib name
3	7	2.00075	1.60365e-05	0.037	GO:0019957	C-C chemokine binding
5	38	1.32966	1.12036e-05	0.028	GO:0002228	natural killer cell mediated immunity
5	38	1.32966	1.12036e-05	0.028	GO:0042267	natural killer cell mediated cytotoxicity
6	46	1.32219	1.50992e-06	0.007	GO:0031343	positive regulation of cell killing
7	54	1.3175	2.05021e-07	0.001	GO:0031341	regulation of cell killing
7	62	1.24975	5.40223e-07	0.004	GO:0050715	positive regulation of cytokine secretion
9	85	1.21776	2.18747e-08	<0.001	GO:0001906	cell killing
7	73	1.17101	1.66515e-06	0.007	GO:0001909	leukocyte mediated cytotoxicity
7	94	1.05141	9.11559e-06	0.02	GO:0050707	regulation of cytokine secretion
7	94	1.05141	9.11559e-06	0.02	GO:0050714	positive regulation of protein secretion
18	259	1.02858	2.26414e-12	<0.001	GO:0009897	external side of plasma membrane
7	109	0.982405	2.4054e-05	0.042	GO:0050663	cytokine secretion
12	204	0.941723	7.56371e-08	<0.001	GO:0050867	positive regulation of cell activation
10	174	0.929596	1.17344e-06	0.007	GO:0051251	positive regulation of lymphocyte activation
11	194	0.923865	3.87351e-07	0.001	GO:0002696	positive regulation of leukocyte activation
8	145	0.911059	1.89987e-05	0.039	GO:0045088	regulation of innate immune response
14	269	0.887272	2.8254e-08	<0.001	GO:0051249	regulation of lymphocyte activation
9	175	0.878258	1.00296e-05	0.026	GO:0002449	lymphocyte mediated immunity
11	215	0.876398	1.07203e-06	0.006	GO:0002697	regulation of immune effector process
9	188	0.845354	1.77888e-05	0.038	GO:0019221	cytokine-mediated signaling pathway
15	317	0.844646	3.14752e-08	<0.001	GO:0002694	regulation of leukocyte activation
9	189	0.842922	1.85543e-05	0.039	GO:0050863	regulation of T cell activation
16	343	0.839503	1.31023e-08	<0.001	GO:0050865	regulation of cell activation
9	191	0.838098	2.01697e-05	0.04	GO:0002460	adaptive immune response based on somatic recombination of immune receptors built from immunoglobulin superfamily domains
18	400	0.826103	2.72268e-09	<0.001	GO:0032101	regulation of response to external stimulus
15	334	0.820567	6.25102e-08	<0.001	GO:0031347	regulation of defense response
21	479	0.819412	1.90977e-10	<0.001	GO:0002684	positive regulation of immune system process
10	222	0.817468	1.03026e-05	0.027	GO:0002443	leukocyte mediated immunity
14	317	0.811565	2.14537e-07	0.001	GO:0045087	innate immune response
18	414	0.810216	4.66428e-09	<0.001	GO:0050776	regulation of immune response
18	436	0.786331	1.04121e-08	<0.001	GO:0001816	cytokine production
12	294	0.773378	3.66637e-06	0.009	GO:0071345	cellular response to cytokine stimulus
15	374	0.768555	2.69446e-07	0.001	GO:0034097	response to cytokine stimulus
12	303	0.759582	4.98898e-06	0.013	GO:0050778	positive regulation of immune response
15	384	0.756443	3.76943e-07	0.001	GO:0001817	regulation of cytokine production
13	334	0.752508	2.4123e-06	0.007	GO:0033674	positive regulation of kinase activity
25	678	0.746989	1.23629e-10	<0.001	GO:0080134	regulation of response to stress
26	717	0.741248	7.28574e-11	<0.001	GO:0006955	immune response
22	599	0.739374	1.89481e-09	<0.001	GO:0009986	cell surface
24	660	0.738562	3.97743e-10	<0.001	GO:0009611	response to wounding
13	348	0.733722	3.77915e-06	0.009	GO:0051347	positive regulation of transferase activity
17	464	0.729814	1.51733e-07	0.001	GO:0046649	lymphocyte activation
16	451	0.713604	5.49652e-07	0.004	GO:0002252	immune effector process
15	423	0.712098	1.26811e-06	0.007	GO:0006954	inflammatory response
19	553	0.703383	7.41287e-08	<0.001	GO:0045321	leukocyte activation
21	635	0.689142	2.79695e-08	<0.001	GO:0001775	cell activation
25	770	0.687952	1.70841e-09	<0.001	GO:0002682	regulation of immune system process
42	1465	0.666458	1.13308e-13	<0.001	GO:0002376	immune system process
17	543	0.657649	1.34643e-06	0.007	GO:0051707	response to other organism
17	548	0.653445	1.52476e-06	0.007	GO:0051338	regulation of transferase activity
15	485	0.649509	6.70355e-06	0.014	GO:0045859	regulation of protein kinase activity
14	452	0.649102	1.35108e-05	0.032	GO:0030334	regulation of cell migration
16	524	0.64486	3.84416e-06	0.009	GO:0043549	regulation of kinase activity
25	860	0.636651	1.55364e-08	<0.001	GO:0006952	defense response
17	575	0.63139	2.91219e-06	0.008	GO:0009607	response to biotic stimulus
14	470	0.631276	2.08316e-05	0.04	GO:2000145	regulation of cell motility
26	953	0.608997	2.8004e-08	<0.001	GO:0009605	response to external stimulus
20	725	0.603905	1.08235e-06	0.006	GO:0043085	positive regulation of catalytic activity
18	657	0.597813	4.24662e-06	0.009	GO:0008284	positive regulation of cell proliferation
31	1195	0.595009	3.53645e-09	<0.001	GO:0048584	positive regulation of response to stimulus
22	839	0.583653	7.04484e-07	0.004	GO:0016477	cell migration
21	824	0.568907	2.01824e-06	0.007	GO:0005615	extracellular space
22	891	0.555827	1.8957e-06	0.007	GO:0048585	negative regulation of response to stimulus
36	1544	0.5546	2.70923e-09	<0.001	GO:0044459	plasma membrane part
20	817	0.548832	6.54205e-06	0.014	GO:0051704	multi-organism process
22	911	0.545549	2.71624e-06	0.008	GO:0048870	cell motility
22	911	0.545549	2.71624e-06	0.008	GO:0051674	localization of cell
19	805	0.530616	1.87502e-05	0.039	GO:0042325	regulation of phosphorylation
26	1141	0.525036	9.15632e-07	0.005	GO:0042127	regulation of cell proliferation
31	1403	0.519377	1.38701e-07	0.001	GO:0008283	cell proliferation
21	921	0.517462	1.11692e-05	0.028	GO:0044093	positive regulation of molecular function
48	2352	0.515698	2.88266e-10	<0.001	GO:0048583	regulation of response to stimulus
25	1117	0.514989	2.09512e-06	0.007	GO:0044421	extracellular region part
24	1087	0.507048	4.31548e-06	0.009	GO:0040011	locomotion
44	2260	0.483904	8.44529e-09	<0.001	GO:0006950	response to stress
25	1213	0.476457	8.83915e-06	0.02	GO:0005102	receptor binding
24	1170	0.472725	1.47165e-05	0.032	GO:0006928	cellular component movement
62	3540	0.470671	1.59713e-10	<0.001	GO:0048518	positive regulation of biological process
28	1432	0.456439	6.47742e-06	0.014	GO:0006915	apoptotic process
28	1456	0.448586	8.82786e-06	0.02	GO:0012501	programmed cell death
38	2060	0.445829	4.47596e-07	0.002	GO:0051239	regulation of multicellular organismal process
27	1413	0.444004	1.46196e-05	0.032	GO:0050790	regulation of catalytic activity
29	1546	0.438389	9.58684e-06	0.025	GO:0008219	cell death
29	1551	0.436857	1.01914e-05	0.027	GO:0016265	death
34	1908	0.422044	4.39825e-06	0.009	GO:0005576	extracellular region
51	3133	0.408537	1.47067e-07	0.001	GO:0048522	positive regulation of cellular process
31	1788	0.403999	2.14471e-05	0.04	GO:0065009	regulation of molecular function
118	11458	0.291396	1.0106e-05	0.026	GO:0044699	single-organism process
79	6701	0.286116	1.48283e-05	0.032	GO:0005515	protein binding
GO enrichment, 155 8h vs 146 8h, >=1.5-fold down
N	X	LOD	P	P_adj	attrib ID	attrib name
4	16	1.64879	7.25665e-06	0.015	GO:0061082	myeloid leukocyte cytokine production
6	69	1.10645	2.13921e-05	0.043	GO:0034614	cellular response to reactive oxygen species
8	115	0.998332	4.77486e-06	0.01	GO:0034599	cellular response to oxidative stress
11	229	0.82681	3.05131e-06	0.007	GO:0006979	response to oxidative stress
12	312	0.725522	1.05309e-05	0.022	GO:0071900	regulation of protein serine/threonine kinase activity
17	464	0.708512	2.87095e-07	<0.001	GO:0010740	positive regulation of intracellular protein kinase cascade
13	384	0.667949	1.7486e-05	0.028	GO:0001817	regulation of cytokine production
17	524	0.652684	1.53508e-06	0.003	GO:0043549	regulation of kinase activity
14	436	0.644637	1.49262e-05	0.026	GO:0001816	cytokine production
14	445	0.635305	1.87228e-05	0.036	GO:0044723	single-organism carbohydrate metabolic process
17	548	0.632142	2.80497e-06	0.007	GO:0051338	regulation of transferase activity
15	485	0.62846	1.14445e-05	0.023	GO:0045859	regulation of protein kinase activity
20	695	0.601677	1.13919e-06	0.001	GO:0010627	regulation of intracellular protein kinase cascade
20	770	0.554455	5.34584e-06	0.012	GO:0002682	regulation of immune system process
29	1159	0.551221	7.29364e-08	<0.001	GO:0010941	regulation of cell death
22	870	0.544899	2.70393e-06	0.007	GO:0009967	positive regulation of signal transduction
37	1546	0.544873	2.76056e-09	<0.001	GO:0008219	cell death
27	1089	0.54354	2.608e-07	<0.001	GO:0042981	regulation of apoptotic process
37	1551	0.543334	3.0116e-09	<0.001	GO:0016265	death
35	1456	0.543166	7.19727e-09	<0.001	GO:0012501	programmed cell death
23	921	0.540577	1.94276e-06	0.003	GO:0044093	positive regulation of molecular function
27	1103	0.537571	3.35291e-07	<0.001	GO:0043067	regulation of programmed cell death
21	845	0.53545	6.04956e-06	0.014	GO:0055114	oxidation-reduction process
34	1432	0.535439	1.66575e-08	<0.001	GO:0006915	apoptotic process
21	849	0.533267	6.50164e-06	0.014	GO:0007243	intracellular protein kinase cascade
22	924	0.517017	7.05557e-06	0.014	GO:0023056	positive regulation of signaling
22	928	0.515016	7.55094e-06	0.015	GO:0010647	positive regulation of cell communication
39	1848	0.488342	3.05705e-08	<0.001	GO:0009966	regulation of signal transduction
31	1465	0.475634	9.67653e-07	<0.001	GO:0002376	immune system process
31	1472	0.473376	1.07012e-06	0.001	GO:0070887	cellular response to chemical stimulus
165	16629	0.469045	9.15718e-08	<0.001	GO:0005575	cellular_component
25	1195	0.461063	1.49574e-05	0.026	GO:0048584	positive regulation of response to stimulus
29	1413	0.457999	4.14601e-06	0.008	GO:0050790	regulation of catalytic activity
118	8739	0.450234	3.05142e-12	<0.001	GO:0005737	cytoplasm
35	1788	0.445102	1.05722e-06	0.001	GO:0065009	regulation of molecular function
28	1403	0.443273	1.04424e-05	0.02	GO:0008283	cell proliferation
40	2107	0.43883	3.34234e-07	<0.001	GO:0023051	regulation of signaling
44	2352	0.438797	1.11077e-07	<0.001	GO:0048583	regulation of response to stimulus
40	2109	0.438367	3.42595e-07	<0.001	GO:0010646	regulation of cell communication
42	2260	0.431935	2.804e-07	<0.001	GO:0006950	response to stress
33	1733	0.428624	4.11303e-06	0.008	GO:0035556	intracellular signal transduction
32	1704	0.42042	7.84737e-06	0.015	GO:0016740	transferase activity
49	2789	0.416759	1.193e-07	<0.001	GO:0044710	single-organism metabolic process
53	3133	0.405083	1.04111e-07	<0.001	GO:0048522	positive regulation of cellular process
84	5686	0.39906	1.44312e-09	<0.001	GO:0044444	cytoplasmic part
155	15256	0.39579	3.06935e-07	<0.001	GO:0008150	biological_process
153	14936	0.390176	2.64743e-07	<0.001	GO:0003674	molecular_function
57	3540	0.387194	1.55401e-07	<0.001	GO:0048518	positive regulation of biological process
150	14429	0.385906	1.7127e-07	<0.001	GO:0044464	cell part
150	14432	0.385655	1.7454e-07	<0.001	GO:0005623	cell
132	11498	0.383695	8.35109e-09	<0.001	GO:0044424	intracellular part
43	2577	0.380409	3.49423e-06	0.007	GO:0006793	phosphorus metabolic process
42	2530	0.376227	5.33307e-06	0.012	GO:0006796	phosphate-containing compound metabolic process
132	11647	0.372172	2.2984e-08	<0.001	GO:0005622	intracellular
39	2404	0.36013	2.13685e-05	0.043	GO:0042221	response to chemical stimulus
45	2896	0.347927	1.26303e-05	0.026	GO:0048523	negative regulation of cellular process
141	13457	0.339594	1.01611e-06	<0.001	GO:0009987	cellular process
117	10063	0.334403	1.80527e-07	<0.001	GO:0043229	intracellular organelle
61	4253	0.333149	2.75017e-06	0.007	GO:0051179	localization
48	3218	0.331857	1.76734e-05	0.028	GO:0048519	negative regulation of biological process
117	10111	0.330644	2.4525e-07	<0.001	GO:0043226	organelle
106	9062	0.305612	1.38668e-06	0.002	GO:0043231	intracellular membrane-bounded organelle
106	9111	0.301665	1.86606e-06	0.003	GO:0043227	membrane-bounded organelle
68	5158	0.29893	1.11557e-05	0.022	GO:0003824	catalytic activity
104	9068	0.285943	5.84366e-06	0.013	GO:0008152	metabolic process
90	7668	0.27	2.12242e-05	0.043	GO:0044237	cellular metabolic process
GO enrichment, 155 0h vs dKO 0h, >=1.5-fold up
N	X	LOD	P	P_adj	attrib ID	attrib name
2	4	2.80414	1.55441e-05	0.039	GO:0031727	CCR2 chemokine receptor binding
10	1195	0.838987	1.51513e-05	0.031	GO:0048584	positive regulation of response to stimulus
GO enrichment, 155 0h vs dKO 0h, >=1.5-fold down
N	X	LOD	P	P_adj	attrib ID	attrib name
3	9	2.51138	4.25277e-07	0.003	GO:0042613	MHC class II protein complex
4	14	2.42391	8.23431e-09	<0.001	GO:0019886	antigen processing and presentation of exogenous peptide antigen via MHC class II
4	17	2.3147	1.95034e-08	<0.001	GO:0002495	antigen processing and presentation of peptide antigen via MHC class II
4	20	2.2275	3.95519e-08	0.001	GO:0002504	antigen processing and presentation of peptide or polysaccharide antigen via MHC class II
4	21	2.20192	4.87959e-08	0.001	GO:0002478	antigen processing and presentation of exogenous peptide antigen
3	20	2.08104	5.69417e-06	0.012	GO:0042611	MHC protein complex
4	27	2.07378	1.42001e-07	0.001	GO:0019884	antigen processing and presentation of exogenous antigen
4	28	2.05566	1.65457e-07	0.001	GO:0035456	response to interferon-beta
3	23	2.01227	8.81381e-06	0.014	GO:0035458	cellular response to interferon-beta
6	54	1.9428	4.96867e-10	<0.001	GO:0034341	response to interferon-gamma
4	58	1.70785	3.30017e-06	0.01	GO:0048002	antigen processing and presentation of peptide antigen
4	87	1.522	1.66874e-05	0.032	GO:0019882	antigen processing and presentation
9	374	1.26383	1.44109e-08	<0.001	GO:0034097	response to cytokine stimulus
6	259	1.2206	5.84015e-06	0.012	GO:0009897	external side of plasma membrane
7	317	1.20633	1.23363e-06	0.003	GO:0045087	innate immune response
6	294	1.16375	1.20253e-05	0.024	GO:0071345	cellular response to cytokine stimulus
11	717	1.08236	2.96152e-08	0.001	GO:0006955	immune response
11	860	0.999461	1.86665e-07	0.002	GO:0006952	defense response
10	1117	0.825115	1.78518e-05	0.032	GO:0044421	extracellular region part
15	1908	0.822926	3.81407e-07	0.002	GO:0005576	extracellular region
10	1141	0.81532	2.14481e-05	0.049	GO:0042127	regulation of cell proliferation
12	1465	0.805176	5.2289e-06	0.011	GO:0002376	immune system process
16	2260	0.786179	5.55258e-07	0.003	GO:0006950	response to stress
GO enrichment, 155 0h vs 146 0h, >=1.5-fold up
N	X	LOD	P	P_adj	attrib ID	attrib name
3	5	2.35706	2.33918e-06	0.004	GO:0001730	2'-5'-oligoadenylate synthetase activity
4	23	1.57693	1.16164e-05	0.023	GO:0035458	cellular response to interferon-beta
6	57	1.32061	1.46055e-06	0.003	GO:0003725	double-stranded RNA binding
10	175	1.03269	1.51049e-07	<0.001	GO:0009615	response to virus
8	144	1.0186	3.40665e-06	0.004	GO:0051607	defense response to virus
8	145	1.01541	3.58683e-06	0.005	GO:0045088	regulation of innate immune response
8	178	0.921345	1.61634e-05	0.03	GO:0031349	positive regulation of defense response
13	317	0.884363	9.81765e-08	<0.001	GO:0045087	innate immune response
12	294	0.880571	3.28026e-07	<0.001	GO:0071345	cellular response to cytokine stimulus
13	334	0.860436	1.79279e-07	<0.001	GO:0031347	regulation of defense response
10	259	0.852786	5.33384e-06	0.009	GO:0009897	external side of plasma membrane
14	374	0.844375	9.53003e-08	<0.001	GO:0034097	response to cytokine stimulus
26	860	0.775267	2.02864e-11	<0.001	GO:0006952	defense response
18	575	0.770803	1.98526e-08	<0.001	GO:0009607	response to biotic stimulus
17	543	0.768626	5.05943e-08	<0.001	GO:0051707	response to other organism
14	451	0.75879	9.10426e-07	0.001	GO:0002252	immune effector process
12	384	0.758701	5.30438e-06	0.009	GO:0001817	regulation of cytokine production
12	414	0.724473	1.13072e-05	0.023	GO:0050776	regulation of immune response
20	717	0.722399	2.0814e-08	<0.001	GO:0006955	immune response
12	423	0.714692	1.40052e-05	0.029	GO:0006954	inflammatory response
12	436	0.700929	1.88919e-05	0.033	GO:0001816	cytokine production
20	817	0.662217	1.73933e-07	<0.001	GO:0051704	multi-organism process
32	1465	0.639932	3.20793e-10	<0.001	GO:0002376	immune system process
15	678	0.605842	2.22471e-05	0.043	GO:0080134	regulation of response to stress
16	770	0.57881	2.50885e-05	0.047	GO:0002682	regulation of immune system process
21	1195	0.510762	1.60878e-05	0.03	GO:0048584	positive regulation of response to stimulus
36	2260	0.499058	9.01005e-08	<0.001	GO:0006950	response to stress
24	1472	0.481761	1.29509e-05	0.027	GO:0070887	cellular response to chemical stimulus
32	2404	0.401333	2.48148e-05	0.047	GO:0042221	response to chemical stimulus
69	7237	0.312171	1.90435e-05	0.033	GO:0050896	response to stimulus
GO enrichment, 155 0h vs 146 0h, >=1.5-fold down
N	X	LOD	P	P_adj	attrib ID	attrib name
3	9	2.10429	6.47159e-06	0.008	GO:0010755	regulation of plasminogen activation
6	50	1.55082	7.65018e-08	0.001	GO:0002690	positive regulation of leukocyte chemotaxis
4	37	1.50535	1.94919e-05	0.048	GO:0008009	chemokine activity
6	61	1.45467	2.57265e-07	0.001	GO:0002688	regulation of leukocyte chemotaxis
6	63	1.43926	3.12627e-07	0.001	GO:0016525	negative regulation of angiogenesis
6	71	1.38253	6.40868e-07	0.001	GO:0002687	positive regulation of leukocyte migration
6	83	1.30924	1.61997e-06	0.002	GO:0050921	positive regulation of chemotaxis
5	73	1.2858	1.62684e-05	0.02	GO:0001936	regulation of endothelial cell proliferation
8	119	1.27661	4.85135e-08	<0.001	GO:0008201	heparin binding
8	119	1.27661	4.85135e-08	<0.001	GO:0030595	leukocyte chemotaxis
6	95	1.24648	3.57767e-06	0.005	GO:0002685	regulation of leukocyte migration
6	100	1.22278	4.82251e-06	0.006	GO:0048520	positive regulation of behavior
9	152	1.21954	2.05639e-08	<0.001	GO:0060326	cell chemotaxis
10	171	1.21621	3.64525e-09	<0.001	GO:1901681	sulfur compound binding
6	111	1.17475	8.81653e-06	0.01	GO:0050920	regulation of chemotaxis
8	155	1.15439	3.74548e-07	0.001	GO:0005539	glycosaminoglycan binding
8	168	1.11746	6.91247e-07	0.001	GO:0045765	regulation of angiogenesis
6	126	1.11672	1.82039e-05	0.026	GO:0072593	reactive oxygen species metabolic process
8	182	1.08086	1.26465e-06	0.002	GO:0050900	leukocyte migration
8	183	1.07836	1.31779e-06	0.002	GO:1901342	regulation of vasculature development
7	162	1.07217	6.73378e-06	0.008	GO:0032103	positive regulation of response to external stimulus
8	204	1.02887	2.96529e-06	0.005	GO:0050867	positive regulation of cell activation
7	194	0.990276	2.1727e-05	0.048	GO:0002696	positive regulation of leukocyte activation
8	232	0.970472	7.64402e-06	0.008	GO:0050878	regulation of body fluid levels
12	362	0.961666	5.47373e-08	<0.001	GO:0001525	angiogenesis
12	384	0.934798	1.03897e-07	0.001	GO:0001817	regulation of cytokine production
13	451	0.901134	7.51727e-08	0.001	GO:0048514	blood vessel morphogenesis
12	436	0.877027	4.05164e-07	0.001	GO:0001816	cytokine production
13	479	0.873702	1.50581e-07	0.001	GO:0002684	positive regulation of immune system process
11	423	0.848512	2.20648e-06	0.002	GO:0006954	inflammatory response
9	343	0.848278	1.81553e-05	0.026	GO:0050865	regulation of cell activation
10	390	0.839765	7.42979e-06	0.008	GO:0006935	chemotaxis
13	517	0.838945	3.59623e-07	0.001	GO:0001568	blood vessel development
10	391	0.838605	7.59778e-06	0.008	GO:0042330	taxis
10	400	0.828303	9.2638e-06	0.011	GO:0032101	regulation of response to external stimulus
18	770	0.823396	4.84436e-09	<0.001	GO:0002682	regulation of immune system process
13	546	0.8141	6.65345e-07	0.001	GO:0001944	vasculature development
15	657	0.801484	1.45254e-07	0.001	GO:0008284	positive regulation of cell proliferation
14	660	0.764575	9.4611e-07	0.001	GO:0009611	response to wounding
15	717	0.76152	4.4261e-07	0.001	GO:0006955	immune response
22	1141	0.750651	2.60757e-09	<0.001	GO:0042127	regulation of cell proliferation
12	577	0.749696	7.36822e-06	0.008	GO:0051240	positive regulation of multicellular organismal process
17	860	0.742505	1.54011e-07	0.001	GO:0006952	defense response
16	824	0.730759	4.74083e-07	0.001	GO:0005615	extracellular space
36	2260	0.72735	1.13649e-12	<0.001	GO:0006950	response to stress
23	1403	0.678918	2.25057e-08	<0.001	GO:0008283	cell proliferation
23	1465	0.658565	4.98204e-08	<0.001	GO:0002376	immune system process
15	953	0.631016	1.42949e-05	0.017	GO:0009605	response to external stimulus
17	1117	0.621829	5.56081e-06	0.006	GO:0044421	extracellular region part
18	1195	0.620392	3.26797e-06	0.005	GO:0048584	positive regulation of response to stimulus
15	979	0.618626	1.95879e-05	0.048	GO:0006629	lipid metabolic process
18	1298	0.581876	1.02167e-05	0.011	GO:2000026	regulation of multicellular organismal development
20	1472	0.579123	4.09774e-06	0.005	GO:0070887	cellular response to chemical stimulus
26	2060	0.566659	4.23562e-07	0.001	GO:0051239	regulation of multicellular organismal process
21	1710	0.534828	1.07824e-05	0.011	GO:0010033	response to organic substance
23	1908	0.533045	5.06083e-06	0.006	GO:0005576	extracellular region
27	2404	0.513795	2.34407e-06	0.002	GO:0042221	response to chemical stimulus
25	2352	0.479327	1.6211e-05	0.02	GO:0048583	regulation of response to stimulus
31	3133	0.466293	4.79728e-06	0.006	GO:0048522	positive regulation of cellular process
34	3540	0.463269	2.62682e-06	0.003	GO:0048518	positive regulation of biological process
GO enrichment, 146 8h vs dKO 8h, >=1.5-fold up
N	X	LOD	P	P_adj	attrib ID	attrib name
13	107	0.939274	2.69696e-08	<0.001	GO:0006364	rRNA processing
13	112	0.916784	4.69357e-08	<0.001	GO:0016072	rRNA metabolic process
18	161	0.89973	2.2535e-10	<0.001	GO:0042254	ribosome biogenesis
19	205	0.809131	1.76474e-09	<0.001	GO:0034470	ncRNA processing
20	222	0.796003	1.08062e-09	<0.001	GO:0022613	ribonucleoprotein complex biogenesis
24	269	0.793828	2.76796e-11	<0.001	GO:0034660	ncRNA metabolic process
25	440	0.58055	1.12327e-07	<0.001	GO:0005730	nucleolus
18	317	0.577114	6.92705e-06	0.019	GO:0006520	cellular amino acid metabolic process
36	800	0.478276	7.23017e-08	<0.001	GO:0003723	RNA binding
278	11498	0.440725	3.15918e-20	<0.001	GO:0044424	intracellular part
278	11647	0.429105	3.15555e-19	<0.001	GO:0005622	intracellular
332	16629	0.428542	1.75005e-12	<0.001	GO:0005575	cellular_component
32	845	0.394839	1.46775e-05	0.032	GO:0055114	oxidation-reduction process
226	8739	0.383371	2.26622e-17	<0.001	GO:0005737	cytoplasm
247	10111	0.377854	1.51055e-16	<0.001	GO:0043226	organelle
65	1865	0.377318	8.99811e-09	<0.001	GO:0044281	small molecule metabolic process
245	10063	0.371361	4.33158e-16	<0.001	GO:0043229	intracellular organelle
59	1704	0.369704	6.19074e-08	<0.001	GO:0016740	transferase activity
52	1499	0.365731	3.9656e-07	<0.001	GO:0031974	membrane-enclosed lumen
302	14429	0.364004	2.03774e-12	<0.001	GO:0044464	cell part
302	14432	0.363752	2.11325e-12	<0.001	GO:0005623	cell
228	9111	0.362652	1.02776e-15	<0.001	GO:0043227	membrane-bounded organelle
50	1454	0.360195	8.79897e-07	0.001	GO:0070013	intracellular organelle lumen
90	2789	0.358551	3.14771e-10	<0.001	GO:0044710	single-organism metabolic process
50	1459	0.358548	9.72053e-07	0.001	GO:0043233	organelle lumen
226	9062	0.356888	2.71587e-15	<0.001	GO:0043231	intracellular membrane-bounded organelle
54	1625	0.346356	8.76959e-07	0.001	GO:0044085	cellular component biogenesis
309	15256	0.345654	1.01734e-10	<0.001	GO:0008150	biological_process
133	4719	0.323535	4.51153e-11	<0.001	GO:0034641	cellular nitrogen compound metabolic process
194	7668	0.322124	1.01164e-12	<0.001	GO:0044237	cellular metabolic process
51	1635	0.313908	1.08164e-05	0.024	GO:0005739	mitochondrion
282	13457	0.310504	1.84656e-10	<0.001	GO:0009987	cellular process
300	14936	0.306398	3.00602e-09	<0.001	GO:0003674	molecular_function
136	5016	0.304288	3.75452e-10	<0.001	GO:0006807	nitrogen compound metabolic process
130	4791	0.299479	1.13689e-09	<0.001	GO:1901360	organic cyclic compound metabolic process
126	4618	0.299179	1.69898e-09	<0.001	GO:0006725	cellular aromatic compound metabolic process
246	11072	0.297341	7.51107e-11	<0.001	GO:0005488	binding
213	9068	0.293917	5.62717e-11	<0.001	GO:0008152	metabolic process
192	7890	0.293483	7.4048e-11	<0.001	GO:0044238	primary metabolic process
124	4581	0.293069	4.08713e-09	<0.001	GO:0046483	heterocycle metabolic process
121	4461	0.291759	6.23619e-09	<0.001	GO:0006139	nucleobase-containing compound metabolic process
141	5384	0.288684	1.67616e-09	<0.001	GO:0005634	nucleus
147	5686	0.286419	1.45184e-09	<0.001	GO:0044444	cytoplasmic part
197	8254	0.285866	1.96876e-10	<0.001	GO:0071704	organic substance metabolic process
84	2984	0.284118	6.78554e-07	<0.001	GO:0043228	non-membrane-bounded organelle
84	2984	0.284118	6.78554e-07	<0.001	GO:0043232	intracellular non-membrane-bounded organelle
116	4312	0.283249	2.46045e-08	<0.001	GO:1901576	organic substance biosynthetic process
134	5158	0.278058	9.68439e-09	<0.001	GO:0003824	catalytic activity
116	4384	0.274129	6.26728e-08	<0.001	GO:0009058	biosynthetic process
88	3219	0.271677	1.18462e-06	0.001	GO:0016070	RNA metabolic process
112	4229	0.27163	1.14044e-07	<0.001	GO:0044249	cellular biosynthetic process
106	4009	0.266388	3.2044e-07	<0.001	GO:0071840	cellular component organization or biogenesis
98	3690	0.263209	8.85998e-07	0.001	GO:0090304	nucleic acid metabolic process
117	4592	0.253918	4.23624e-07	<0.001	GO:0097159	organic cyclic compound binding
108	4272	0.243358	2.16783e-06	0.001	GO:0044446	intracellular organelle part
113	4520	0.240563	1.94353e-06	0.001	GO:1901363	heterocyclic compound binding
98	3869	0.237912	7.27969e-06	0.019	GO:0010467	gene expression
109	4395	0.233483	4.74195e-06	0.013	GO:0044422	organelle part
149	6701	0.196008	2.0057e-05	0.049	GO:0005515	protein binding
GO enrichment, 146 8h vs dKO 8h, >=1.5-fold down
N	X	LOD	P	P_adj	attrib ID	attrib name
4	7	2.02846	7.01568e-07	<0.001	GO:0019957	C-C chemokine binding
4	13	1.59468	1.35361e-05	0.03	GO:0001660	fever generation
4	13	1.59468	1.35361e-05	0.03	GO:0016493	C-C chemokine receptor activity
4	14	1.5512	1.87711e-05	0.043	GO:0019956	chemokine binding
5	26	1.3285	1.30927e-05	0.026	GO:0046006	regulation of activated T cell proliferation
5	27	1.30874	1.59106e-05	0.033	GO:0060761	negative regulation of response to cytokine stimulus
5	28	1.28983	1.91793e-05	0.044	GO:0051930	regulation of sensory perception of pain
5	28	1.28983	1.91793e-05	0.044	GO:0051931	regulation of sensory perception
7	41	1.26081	5.4098e-07	<0.001	GO:0050766	positive regulation of phagocytosis
6	38	1.22301	5.78591e-06	0.01	GO:0050688	regulation of defense response to virus
6	40	1.19704	7.88362e-06	0.018	GO:0032655	regulation of interleukin-12 production
8	54	1.18694	2.58358e-07	<0.001	GO:0050764	regulation of phagocytosis
9	62	1.17584	5.45154e-08	<0.001	GO:0050715	positive regulation of cytokine secretion
6	42	1.17253	1.05588e-05	0.024	GO:0032615	interleukin-12 production
6	46	1.12729	1.81105e-05	0.043	GO:0031343	positive regulation of cell killing
7	54	1.12169	3.72898e-06	0.005	GO:0031341	regulation of cell killing
6	48	1.10631	2.32531e-05	0.05	GO:0030101	natural killer cell activation
9	77	1.06821	3.70335e-07	<0.001	GO:0004896	cytokine receptor activity
8	70	1.0582	1.98477e-06	0.005	GO:0045621	positive regulation of lymphocyte differentiation
8	71	1.05128	2.21368e-06	0.005	GO:0032649	regulation of interferon-gamma production
7	66	1.02363	1.44988e-05	0.031	GO:0042102	positive regulation of T cell proliferation
11	103	1.02357	4.76144e-08	<0.001	GO:0006909	phagocytosis
10	94	1.02185	2.03276e-07	<0.001	GO:0050707	regulation of cytokine secretion
9	85	1.02009	8.6908e-07	0.001	GO:0001906	cell killing
9	88	1.00332	1.16865e-06	0.001	GO:0045807	positive regulation of endocytosis
7	69	1.00221	1.94778e-05	0.045	GO:0002831	regulation of response to biotic stimulus
8	79	0.999597	4.99545e-06	0.01	GO:0032640	tumor necrosis factor production
8	79	0.999597	4.99545e-06	0.01	GO:0032680	regulation of tumor necrosis factor production
8	81	0.987576	6.03222e-06	0.01	GO:0032609	interferon-gamma production
8	81	0.987576	6.03222e-06	0.01	GO:0071706	tumor necrosis factor superfamily cytokine production
9	94	0.971607	2.04301e-06	0.005	GO:0050714	positive regulation of protein secretion
24	259	0.965449	1.145e-14	<0.001	GO:0009897	external side of plasma membrane
10	107	0.959446	6.8864e-07	<0.001	GO:0042129	regulation of T cell proliferation
10	109	0.950588	8.18107e-07	<0.001	GO:0050663	cytokine secretion
14	156	0.94058	6.74716e-09	<0.001	GO:0043900	regulation of multi-organism process
11	123	0.938165	2.97494e-07	<0.001	GO:0050870	positive regulation of T cell activation
8	94	0.916594	1.82427e-05	0.043	GO:0051250	negative regulation of lymphocyte activation
12	145	0.901297	2.00793e-07	<0.001	GO:0045088	regulation of innate immune response
11	134	0.897436	7.06134e-07	<0.001	GO:0042098	T cell proliferation
9	111	0.892518	8.12225e-06	0.019	GO:0002695	negative regulation of leukocyte activation
15	189	0.882615	1.04236e-08	<0.001	GO:0050863	regulation of T cell activation
17	215	0.882259	1.12967e-09	<0.001	GO:0002697	regulation of immune effector process
12	152	0.878965	3.35484e-07	<0.001	GO:0050670	regulation of lymphocyte proliferation
14	178	0.877799	3.64759e-08	<0.001	GO:0031349	positive regulation of defense response
12	153	0.875865	3.60179e-07	<0.001	GO:0032944	regulation of mononuclear cell proliferation
15	193	0.872693	1.38382e-08	<0.001	GO:0046651	lymphocyte proliferation
9	116	0.871736	1.16308e-05	0.024	GO:1902107	positive regulation of leukocyte differentiation
15	194	0.870248	1.48378e-08	<0.001	GO:0032943	mononuclear cell proliferation
9	117	0.867696	1.24689e-05	0.025	GO:0045089	positive regulation of innate immune response
9	117	0.867696	1.24689e-05	0.025	GO:0050866	negative regulation of cell activation
25	334	0.864444	4.11088e-13	<0.001	GO:0031347	regulation of defense response
12	158	0.860687	5.09586e-07	<0.001	GO:0070663	regulation of leukocyte proliferation
9	120	0.855792	1.52993e-05	0.031	GO:0002699	positive regulation of immune effector process
20	269	0.855775	1.11805e-10	<0.001	GO:0051249	regulation of lymphocyte activation
13	174	0.853146	2.05646e-07	<0.001	GO:0051251	positive regulation of lymphocyte activation
15	202	0.851154	2.55346e-08	<0.001	GO:0070661	leukocyte proliferation
23	317	0.847361	7.02881e-12	<0.001	GO:0045087	innate immune response
15	204	0.846507	2.91284e-08	<0.001	GO:0050867	positive regulation of cell activation
14	194	0.837175	1.07196e-07	<0.001	GO:0002696	positive regulation of leukocyte activation
14	196	0.83235	1.21735e-07	<0.001	GO:0051222	positive regulation of protein transport
10	142	0.825552	9.00093e-06	0.021	GO:0030100	regulation of endocytosis
14	200	0.822856	1.5627e-07	<0.001	GO:0001819	positive regulation of cytokine production
10	144	0.819007	1.01831e-05	0.024	GO:0051607	defense response to virus
13	188	0.816768	5.0152e-07	<0.001	GO:0019221	cytokine-mediated signaling pathway
14	204	0.813561	1.99404e-07	<0.001	GO:0002683	negative regulation of immune system process
29	436	0.813374	1.01875e-13	<0.001	GO:0001816	cytokine production
10	147	0.809368	1.2207e-05	0.025	GO:0050708	regulation of protein secretion
21	317	0.802299	3.19556e-10	<0.001	GO:0002694	regulation of leukocyte activation
27	414	0.801598	1.20439e-12	<0.001	GO:0050776	regulation of immune response
25	384	0.798421	8.91e-12	<0.001	GO:0001817	regulation of cytokine production
24	374	0.790491	3.19631e-11	<0.001	GO:0034097	response to cytokine stimulus
19	294	0.788784	3.44225e-09	<0.001	GO:0071345	cellular response to cytokine stimulus
22	343	0.788118	2.20767e-10	<0.001	GO:0050865	regulation of cell activation
30	479	0.786199	1.78454e-13	<0.001	GO:0002684	positive regulation of immune system process
11	170	0.78564	7.23749e-06	0.017	GO:0042742	defense response to bacterium
19	303	0.774647	5.64241e-09	<0.001	GO:0050778	positive regulation of immune response
15	238	0.774173	2.20573e-07	<0.001	GO:0042060	wound healing
11	175	0.772137	9.53378e-06	0.023	GO:0009615	response to virus
42	717	0.770842	1.76998e-17	<0.001	GO:0006955	immune response
39	660	0.770722	2.10739e-16	<0.001	GO:0009611	response to wounding
28	464	0.766194	2.93085e-12	<0.001	GO:0046649	lymphocyte activation
27	451	0.761261	8.80763e-12	<0.001	GO:0002252	immune effector process
19	314	0.757956	1.00772e-08	<0.001	GO:0042110	T cell activation
13	219	0.745519	2.78547e-06	0.005	GO:0002253	activation of immune response
34	599	0.744906	6.68247e-14	<0.001	GO:0009986	cell surface
46	860	0.733421	1.46647e-17	<0.001	GO:0006952	defense response
24	423	0.732695	3.9694e-10	<0.001	GO:0006954	inflammatory response
37	678	0.730313	1.60752e-14	<0.001	GO:0080134	regulation of response to stress
30	543	0.727119	4.35743e-12	<0.001	GO:0051707	response to other organism
12	212	0.723354	1.09181e-05	0.024	GO:0002237	response to molecule of bacterial origin
30	553	0.718544	6.87759e-12	<0.001	GO:0045321	leukocyte activation
33	635	0.70206	1.81764e-12	<0.001	GO:0001775	cell activation
30	575	0.700229	1.81068e-11	<0.001	GO:0009607	response to biotic stimulus
39	770	0.697748	3.2412e-14	<0.001	GO:0002682	regulation of immune system process
21	400	0.693477	1.99757e-08	<0.001	GO:0032101	regulation of response to external stimulus
67	1465	0.690641	7.28866e-22	<0.001	GO:0002376	immune system process
17	331	0.680123	6.27817e-07	<0.001	GO:0051223	regulation of protein transport
18	369	0.656919	6.18418e-07	<0.001	GO:0009617	response to bacterium
15	312	0.648511	6.45654e-06	0.01	GO:0071900	regulation of protein serine/threonine kinase activity
17	366	0.633607	2.47915e-06	0.005	GO:0006897	endocytosis
17	366	0.633607	2.47915e-06	0.005	GO:0070201	regulation of establishment of protein localization
14	304	0.628349	2.12295e-05	0.047	GO:0043410	positive regulation of MAPK cascade
26	582	0.623209	1.10756e-08	<0.001	GO:0051050	positive regulation of transport
15	334	0.617094	1.45049e-05	0.031	GO:0033674	positive regulation of kinase activity
24	548	0.61199	6.05293e-08	<0.001	GO:0051338	regulation of transferase activity
16	362	0.610166	9.17154e-06	0.021	GO:0051241	negative regulation of multicellular organismal process
34	817	0.598938	3.32434e-10	<0.001	GO:0051704	multi-organism process
15	348	0.598194	2.34204e-05	0.05	GO:0051347	positive regulation of transferase activity
22	524	0.590586	4.49912e-07	<0.001	GO:0043549	regulation of kinase activity
18	436	0.579826	6.47733e-06	0.01	GO:0032880	regulation of protein localization
18	452	0.563216	1.05686e-05	0.024	GO:0030334	regulation of cell migration
18	457	0.558148	1.22558e-05	0.025	GO:0033993	response to lipid
19	485	0.556286	7.56038e-06	0.018	GO:0045859	regulation of protein kinase activity
18	464	0.551146	1.50234e-05	0.031	GO:0010740	positive regulation of intracellular protein kinase cascade
31	824	0.548315	2.23748e-08	<0.001	GO:0005615	extracellular space
41	1117	0.548144	1.93783e-10	<0.001	GO:0044421	extracellular region part
22	577	0.545984	2.20949e-06	0.005	GO:0051240	positive regulation of multicellular organismal process
18	470	0.545231	1.78275e-05	0.043	GO:2000145	regulation of cell motility
43	1195	0.541158	1.22552e-10	<0.001	GO:0048584	positive regulation of response to stimulus
29	805	0.526006	1.64254e-07	<0.001	GO:0042325	regulation of phosphorylation
72	2260	0.521171	6.77109e-15	<0.001	GO:0006950	response to stress
26	725	0.521032	8.0981e-07	<0.001	GO:0043085	positive regulation of catalytic activity
25	736	0.494948	3.48715e-06	0.005	GO:0001932	regulation of protein phosphorylation
23	695	0.481258	1.32034e-05	0.027	GO:0010627	regulation of intracellular protein kinase cascade
48	1544	0.477405	1.2214e-09	<0.001	GO:0044459	plasma membrane part
44	1403	0.476924	5.16736e-09	<0.001	GO:0008283	cell proliferation
27	832	0.475471	3.26788e-06	0.005	GO:0007155	cell adhesion
27	839	0.471573	3.81482e-06	0.005	GO:0016477	cell migration
27	839	0.471573	3.81482e-06	0.005	GO:0022610	biological adhesion
24	754	0.464003	1.61409e-05	0.033	GO:0060341	regulation of cellular localization
29	921	0.463202	2.50916e-06	0.005	GO:0044093	positive regulation of molecular function
28	891	0.461383	3.92274e-06	0.005	GO:0048585	negative regulation of response to stimulus
60	2060	0.460498	8.83297e-11	<0.001	GO:0051239	regulation of multicellular organismal process
36	1170	0.459173	2.41165e-07	<0.001	GO:0071310	cellular response to organic substance
44	1472	0.453995	2.14179e-08	<0.001	GO:0070887	cellular response to chemical stimulus
28	911	0.451035	5.94838e-06	0.01	GO:0048870	cell motility
28	911	0.451035	5.94838e-06	0.01	GO:0051674	localization of cell
26	849	0.447666	1.38564e-05	0.03	GO:0007243	intracellular protein kinase cascade
33	1093	0.447278	1.2176e-06	0.001	GO:0042592	homeostatic process
29	953	0.447256	4.86596e-06	0.009	GO:0009605	response to external stimulus
36	1213	0.442137	5.70729e-07	<0.001	GO:0005102	receptor binding
34	1141	0.44207	1.10958e-06	0.001	GO:0042127	regulation of cell proliferation
65	2352	0.440895	1.09465e-10	<0.001	GO:0048583	regulation of response to stimulus
34	1148	0.439191	1.27159e-06	0.001	GO:0051049	regulation of transport
41	1413	0.43657	1.54799e-07	<0.001	GO:0050790	regulation of catalytic activity
26	870	0.436307	2.10648e-05	0.047	GO:0009967	positive regulation of signal transduction
53	1908	0.428841	7.34815e-09	<0.001	GO:0005576	extracellular region
27	924	0.426647	2.15464e-05	0.047	GO:0023056	positive regulation of signaling
27	928	0.424635	2.32312e-05	0.049	GO:0010647	positive regulation of cell communication
34	1186	0.423853	2.60547e-06	0.005	GO:0019220	regulation of phosphate metabolic process
34	1191	0.421871	2.8555e-06	0.005	GO:0051174	regulation of phosphorus metabolic process
31	1087	0.418669	8.28703e-06	0.019	GO:0040011	locomotion
28	979	0.417457	2.21445e-05	0.049	GO:0006629	lipid metabolic process
43	1571	0.410773	3.66886e-07	<0.001	GO:0032879	regulation of localization
87	3540	0.410232	1.33426e-11	<0.001	GO:0048518	positive regulation of biological process
48	1788	0.406704	1.21702e-07	<0.001	GO:0065009	regulation of molecular function
38	1390	0.405203	1.97363e-06	0.005	GO:0051246	regulation of protein metabolic process
39	1456	0.396457	2.33141e-06	0.005	GO:0012501	programmed cell death
45	1710	0.393939	5.6306e-07	<0.001	GO:0010033	response to organic substance
38	1432	0.391053	3.97147e-06	0.005	GO:0006915	apoptotic process
45	1733	0.3875	8.12398e-07	<0.001	GO:0035556	intracellular signal transduction
38	1447	0.386096	5.05543e-06	0.01	GO:0016310	phosphorylation
40	1546	0.380877	3.95911e-06	0.005	GO:0008219	cell death
40	1551	0.379334	4.27875e-06	0.009	GO:0016265	death
58	2404	0.365132	1.83913e-07	<0.001	GO:0042221	response to chemical stimulus
59	2530	0.349255	4.44447e-07	<0.001	GO:0006796	phosphate-containing compound metabolic process
235	16629	0.349223	2.82594e-07	<0.001	GO:0005575	cellular_component
71	3133	0.347846	6.24428e-08	<0.001	GO:0048522	positive regulation of cellular process
59	2577	0.340047	8.19355e-07	<0.001	GO:0006793	phosphorus metabolic process
71	3218	0.334041	1.80401e-07	<0.001	GO:0048519	negative regulation of biological process
187	11458	0.329815	1.19119e-09	<0.001	GO:0044699	single-organism process
53	2380	0.320311	7.60944e-06	0.018	GO:0065008	regulation of biological quality
58	2654	0.315711	4.54676e-06	0.009	GO:0044765	single-organism transport
94	4748	0.302191	1.51395e-07	<0.001	GO:0005886	plasma membrane
61	2896	0.3	7.80618e-06	0.018	GO:0048523	negative regulation of cellular process
95	4846	0.297848	2.01092e-07	<0.001	GO:0071944	cell periphery
123	6701	0.294812	3.87713e-08	<0.001	GO:0005515	protein binding
161	9600	0.294156	2.10044e-08	<0.001	GO:0065007	biological regulation
219	15256	0.293943	1.36726e-06	0.002	GO:0008150	biological_process
130	7237	0.291066	4.19912e-08	<0.001	GO:0050896	response to stimulus
155	9196	0.287009	4.22721e-08	<0.001	GO:0050789	regulation of biological process
143	8302	0.282615	7.09385e-08	<0.001	GO:0016020	membrane
83	4253	0.281997	2.18454e-06	0.005	GO:0051179	localization
169	10469	0.279388	1.14787e-07	<0.001	GO:0044763	single-organism cellular process
146	8632	0.274536	1.53721e-07	<0.001	GO:0050794	regulation of cellular process
70	3554	0.273935	1.39892e-05	0.03	GO:0044767	single-organism developmental process
200	13457	0.27367	1.04324e-06	0.001	GO:0009987	cellular process
82	4325	0.26521	8.15826e-06	0.019	GO:0032502	developmental process
172	11072	0.252951	1.58896e-06	0.002	GO:0005488	binding
104	5949	0.241621	1.08874e-05	0.024	GO:0051716	cellular response to stimulus
112	6532	0.238539	9.6496e-06	0.024	GO:0044425	membrane part
GO enrichment, 146 0h vs dKO 0h, >=1.5-fold up
N	X	LOD	P	P_adj	attrib ID	attrib name
7	63	1.46853	2.04264e-08	<0.001	GO:0016525	negative regulation of angiogenesis
5	50	1.4196	4.00758e-06	0.01	GO:0002690	positive regulation of leukocyte chemotaxis
5	61	1.32535	1.07937e-05	0.021	GO:0002688	regulation of leukocyte chemotaxis
6	99	1.18264	7.98403e-06	0.016	GO:0042089	cytokine biosynthetic process
6	99	1.18264	7.98403e-06	0.016	GO:0050671	positive regulation of lymphocyte proliferation
6	100	1.178	8.46099e-06	0.016	GO:0032946	positive regulation of mononuclear cell proliferation
6	102	1.16887	9.48424e-06	0.019	GO:0042107	cytokine metabolic process
6	104	1.15992	1.06055e-05	0.021	GO:0070665	positive regulation of leukocyte proliferation
10	204	1.08814	5.06049e-08	<0.001	GO:0050867	positive regulation of cell activation
8	168	1.07174	1.45226e-06	0.001	GO:0045765	regulation of angiogenesis
9	194	1.06104	3.87779e-07	0.001	GO:0002696	positive regulation of leukocyte activation
7	152	1.05599	8.4355e-06	0.016	GO:0050670	regulation of lymphocyte proliferation
7	152	1.05599	8.4355e-06	0.016	GO:0060326	cell chemotaxis
8	174	1.05569	1.88933e-06	0.001	GO:0051251	positive regulation of lymphocyte activation
7	153	1.053	8.80557e-06	0.019	GO:0032944	regulation of mononuclear cell proliferation
7	158	1.03832	1.08643e-05	0.021	GO:0070663	regulation of leukocyte proliferation
8	183	1.03265	2.75243e-06	0.004	GO:1901342	regulation of vasculature development
7	162	1.02693	1.27851e-05	0.024	GO:0032103	positive regulation of response to external stimulus
7	171	1.00232	1.81508e-05	0.031	GO:1901681	sulfur compound binding
12	343	0.938536	9.09684e-08	<0.001	GO:0050865	regulation of cell activation
11	317	0.932388	3.50004e-07	0.001	GO:0002694	regulation of leukocyte activation
9	259	0.92931	4.2421e-06	0.011	GO:0009897	external side of plasma membrane
9	269	0.912115	5.76548e-06	0.011	GO:0051249	regulation of lymphocyte activation
15	479	0.896563	8.79349e-09	<0.001	GO:0002684	positive regulation of immune system process
12	384	0.887091	3.06398e-07	0.001	GO:0001817	regulation of cytokine production
11	362	0.872013	1.2902e-06	0.001	GO:0001525	angiogenesis
12	436	0.82932	1.16987e-06	0.001	GO:0001816	cytokine production
12	451	0.813944	1.66317e-06	0.001	GO:0048514	blood vessel morphogenesis
14	546	0.802306	3.31538e-07	0.001	GO:0001944	vasculature development
13	517	0.79071	1.12001e-06	0.001	GO:0001568	blood vessel development
18	770	0.772344	2.38557e-08	<0.001	GO:0002682	regulation of immune system process
11	451	0.772248	1.0505e-05	0.019	GO:0002252	immune effector process
15	635	0.767728	3.46446e-07	0.001	GO:0001775	cell activation
15	657	0.75216	5.32744e-07	0.001	GO:0008284	positive regulation of cell proliferation
18	860	0.721483	1.25843e-07	0.001	GO:0006952	defense response
12	553	0.721296	1.3198e-05	0.024	GO:0045321	leukocyte activation
13	604	0.719899	6.13678e-06	0.013	GO:0051093	negative regulation of developmental process
22	1141	0.697094	1.76133e-08	<0.001	GO:0042127	regulation of cell proliferation
16	806	0.691009	1.36272e-06	0.001	GO:0072358	cardiovascular system development
16	806	0.691009	1.36272e-06	0.001	GO:0072359	circulatory system development
13	660	0.679505	1.57532e-05	0.028	GO:0009611	response to wounding
14	717	0.677974	7.98871e-06	0.016	GO:0006955	immune response
21	1195	0.650412	1.87165e-07	0.001	GO:0048584	positive regulation of response to stimulus
24	1465	0.62787	7.8622e-08	<0.001	GO:0002376	immune system process
34	2260	0.625953	5.99709e-10	<0.001	GO:0006950	response to stress
22	1403	0.600424	6.38304e-07	0.001	GO:0008283	cell proliferation
17	1117	0.571363	2.10721e-05	0.032	GO:0044421	extracellular region part
21	1472	0.552783	5.32566e-06	0.011	GO:0070887	cellular response to chemical stimulus
30	2352	0.529331	3.39851e-07	0.001	GO:0048583	regulation of response to stimulus
25	1908	0.525071	2.61183e-06	0.003	GO:0005576	extracellular region
35	3133	0.481653	6.34876e-07	0.001	GO:0048522	positive regulation of cellular process
28	2404	0.477806	5.61091e-06	0.011	GO:0042221	response to chemical stimulus
60	6701	0.475267	1.55676e-08	<0.001	GO:0005515	protein binding
38	3540	0.47264	4.63721e-07	0.001	GO:0048518	positive regulation of biological process
50	5477	0.435001	4.24596e-07	0.001	GO:0007154	cell communication
52	5949	0.418818	8.53232e-07	0.001	GO:0051716	cellular response to stimulus
48	5370	0.413992	1.68329e-06	0.001	GO:0023052	signaling
48	5370	0.413992	1.68329e-06	0.001	GO:0044700	single organism signaling
78	11458	0.402287	3.60467e-06	0.007	GO:0044699	single-organism process
70	9600	0.398074	2.06457e-06	0.001	GO:0065007	biological regulation
58	7237	0.394345	2.2732e-06	0.003	GO:0050896	response to stimulus
76	11072	0.393087	4.62285e-06	0.011	GO:0005488	binding
44	4980	0.391128	8.69435e-06	0.019	GO:0007165	signal transduction
65	8632	0.390359	2.64408e-06	0.003	GO:0050794	regulation of cellular process
73	10469	0.38373	5.72295e-06	0.011	GO:0044763	single-organism cellular process
66	9196	0.361545	1.29664e-05	0.024	GO:0050789	regulation of biological process
GO enrichment, 146 0h vs dKO 0h, >=1.5-fold down
N	X	LOD	P	P_adj	attrib ID	attrib name
5	5	3.17448	2.24355e-11	<0.001	GO:0001730	2'-5'-oligoadenylate synthetase activity
3	6	2.12781	8.16712e-06	0.016	GO:0042590	antigen processing and presentation of exogenous peptide antigen via MHC class I
3	7	2.01865	1.42133e-05	0.033	GO:0002483	antigen processing and presentation of endogenous peptide antigen
3	7	2.01865	1.42133e-05	0.033	GO:0035457	cellular response to interferon-alpha
3	8	1.93148	2.26152e-05	0.048	GO:0019883	antigen processing and presentation of endogenous antigen
7	23	1.79563	2.62271e-10	<0.001	GO:0035458	cellular response to interferon-beta
8	28	1.75831	2.33062e-11	<0.001	GO:0035456	response to interferon-beta
4	15	1.72277	3.91711e-06	0.009	GO:0035455	response to interferon-alpha
5	20	1.68283	3.17503e-07	0.003	GO:0070566	adenylyltransferase activity
5	21	1.65565	4.14198e-07	0.004	GO:0002478	antigen processing and presentation of exogenous peptide antigen
4	20	1.56589	1.35018e-05	0.022	GO:0042611	MHC protein complex
8	42	1.53197	8.09508e-10	<0.001	GO:0002474	antigen processing and presentation of peptide antigen via MHC class I
5	27	1.52084	1.58442e-06	0.006	GO:0019884	antigen processing and presentation of exogenous antigen
9	58	1.42588	4.73867e-10	<0.001	GO:0048002	antigen processing and presentation of peptide antigen
6	39	1.42295	4.34341e-07	0.004	GO:0001912	positive regulation of leukocyte mediated cytotoxicity
7	46	1.41608	4.9528e-08	0.001	GO:0031343	positive regulation of cell killing
6	41	1.39773	5.912e-07	0.004	GO:0042605	peptide antigen binding
8	57	1.3749	1.03003e-08	<0.001	GO:0003725	double-stranded RNA binding
5	38	1.34777	9.21504e-06	0.018	GO:0048525	negative regulation of viral process
7	54	1.33582	1.55818e-07	0.003	GO:0031341	regulation of cell killing
6	47	1.32979	1.3602e-06	0.005	GO:0001910	regulation of leukocyte mediated cytotoxicity
7	63	1.2603	4.59985e-07	0.004	GO:0002708	positive regulation of lymphocyte mediated immunity
7	64	1.25266	5.13233e-07	0.004	GO:0002705	positive regulation of leukocyte mediated immunity
9	87	1.22506	1.8954e-08	<0.001	GO:0019882	antigen processing and presentation
7	73	1.18933	1.27201e-06	0.004	GO:0001909	leukocyte mediated cytotoxicity
6	64	1.18035	8.54824e-06	0.017	GO:0002824	positive regulation of adaptive immune response based on somatic recombination of immune receptors built from immunoglobulin superfamily domains
8	85	1.17966	2.51046e-07	0.003	GO:0001906	cell killing
6	69	1.14464	1.32513e-05	0.02	GO:0002821	positive regulation of adaptive immune response
12	144	1.12399	9.49128e-10	<0.001	GO:0051607	defense response to virus
6	73	1.11803	1.83574e-05	0.036	GO:0003823	antigen binding
8	97	1.1169	6.9854e-07	0.004	GO:0002706	regulation of lymphocyte mediated immunity
14	175	1.10744	6.24926e-11	<0.001	GO:0009615	response to virus
23	317	1.07936	2.60466e-16	<0.001	GO:0045087	innate immune response
11	145	1.0785	1.30403e-08	<0.001	GO:0045088	regulation of innate immune response
9	120	1.07201	3.12814e-07	0.003	GO:0002699	positive regulation of immune effector process
9	122	1.06425	3.60227e-07	0.003	GO:0002703	regulation of leukocyte mediated immunity
7	105	1.01809	1.45322e-05	0.033	GO:0031348	negative regulation of defense response
8	127	0.990776	5.35486e-06	0.011	GO:0016032	viral process
18	294	0.988726	9.53329e-12	<0.001	GO:0071345	cellular response to cytokine stimulus
8	128	0.987138	5.67572e-06	0.011	GO:0044764	multi-organism cellular process
22	374	0.978327	9.0997e-14	<0.001	GO:0034097	response to cytokine stimulus
15	259	0.957467	1.18943e-09	<0.001	GO:0009897	external side of plasma membrane
10	175	0.945601	8.55952e-07	0.004	GO:0002449	lymphocyte mediated immunity
10	178	0.93774	9.99657e-07	0.004	GO:0031349	positive regulation of defense response
24	451	0.935949	5.61796e-14	<0.001	GO:0002252	immune effector process
18	334	0.929264	7.81582e-11	<0.001	GO:0031347	regulation of defense response
41	860	0.927998	9.30487e-22	<0.001	GO:0006952	defense response
27	543	0.911211	6.72619e-15	<0.001	GO:0051707	response to other organism
9	170	0.910141	5.72555e-06	0.011	GO:0042742	defense response to bacterium
28	575	0.903833	3.40359e-15	<0.001	GO:0009607	response to biotic stimulus
9	173	0.902089	6.59963e-06	0.011	GO:0044403	symbiosis, encompassing mutualism through parasitism
9	173	0.902089	6.59963e-06	0.011	GO:0044419	interspecies interaction between organisms
8	156	0.895854	2.40965e-05	0.048	GO:0043900	regulation of multi-organism process
11	215	0.895169	7.1936e-07	0.004	GO:0002697	regulation of immune effector process
33	717	0.889835	4.4223e-17	<0.001	GO:0006955	immune response
11	222	0.880415	9.86353e-07	0.004	GO:0002443	leukocyte mediated immunity
18	414	0.829825	2.44216e-09	<0.001	GO:0050776	regulation of immune response
13	303	0.816152	5.16463e-07	0.004	GO:0050778	positive regulation of immune response
32	817	0.811737	1.30923e-14	<0.001	GO:0051704	multi-organism process
50	1465	0.795049	2.74923e-20	<0.001	GO:0002376	immune system process
19	479	0.789298	3.86678e-09	<0.001	GO:0002684	positive regulation of immune system process
15	384	0.775684	2.23364e-07	0.003	GO:0001817	regulation of cytokine production
15	436	0.717478	1.10849e-06	0.004	GO:0001816	cytokine production
25	770	0.708479	7.22639e-10	<0.001	GO:0002682	regulation of immune system process
14	423	0.69851	4.00761e-06	0.009	GO:0006954	inflammatory response
12	362	0.697262	1.97046e-05	0.037	GO:0051241	negative regulation of multicellular organismal process
12	369	0.688537	2.37848e-05	0.048	GO:0009617	response to bacterium
20	678	0.654646	1.97476e-07	0.003	GO:0080134	regulation of response to stress
17	599	0.632127	2.89493e-06	0.008	GO:0009986	cell surface
18	660	0.615331	2.54491e-06	0.008	GO:0009611	response to wounding
51	2260	0.597117	2.76841e-13	<0.001	GO:0006950	response to stress
22	953	0.544791	2.86442e-06	0.008	GO:0009605	response to external stimulus
26	1195	0.524073	9.88722e-07	0.004	GO:0048584	positive regulation of response to stimulus
24	1170	0.493118	7.35768e-06	0.011	GO:0071310	cellular response to organic substance
29	1472	0.482725	1.62161e-06	0.006	GO:0070887	cellular response to chemical stimulus
31	1710	0.446734	3.79493e-06	0.008	GO:0010033	response to organic substance
41	2404	0.435883	3.56366e-07	0.003	GO:0042221	response to chemical stimulus
34	2060	0.406814	9.15024e-06	0.018	GO:0051239	regulation of multicellular organismal process
87	7237	0.351655	1.4192e-07	0.002	GO:0050896	response to stimulus
